# Supplementary material for: Early Diagnosis of Chemotherapy-Linked Cardiotoxicity in Breast Cancer Patients Using Conventional Biomarker Panel: A Prospective Study Protocol
Source: Diagnostics (Basel). 2022 Nov 6;12(11):2714. doi: 10.3390/diagnostics12112714 (PMC9689308; doi:10.3390/diagnostics12112714)
Supplement: Supplementary file 1 [file diagnostics-12-02714-s001.zip]

Archive with 1 entries (1 files):
- diagnostics-1962418-supplementary.pdf
